# Supplementary material for: Taxonomic studies on the genus Isotrema (Aristolochiaceae) from China: I. I. cangshanense, a new species from Yunnan
Source: PhytoKeys. 2019 Oct 23;134:115–24. doi: 10.3897/phytokeys.134.37243 (PMC6821849; doi:10.3897/phytokeys.134.37243)
Supplement: XML Treatment for Isotrema cangshanense [file phytokeys.134.37243-treatment1.xml]

<!DOCTYPE tp:taxon-treatment
  PUBLIC "-//TaxonX//DTD Taxonomic Treatment Publishing DTD v0 20100105//EN" "tax-treatment-NSO.dtd">
<tp:taxon-treatment xmlns:tp="http://www.plazi.org/taxpub"><tp:treatment-meta><kwd-group><label>Taxon classification</label><kwd><named-content xmlns:xlink="http://www.w3.org/1999/xlink" content-type="kingdom">Plantae</named-content></kwd><kwd><named-content xmlns:xlink="http://www.w3.org/1999/xlink" content-type="order">Piperales</named-content></kwd><kwd><named-content xmlns:xlink="http://www.w3.org/1999/xlink" content-type="family">Aristolochiaceae</named-content></kwd></kwd-group><mixed-citation publication-type="journal"><person-group><name><surname>Zhu</surname><given-names>Xin Xin</given-names></name><name><surname>Zheng</surname><given-names>Hai Lei</given-names></name><name><surname>Wang</surname><given-names>Jun</given-names></name><name><surname>Gao</surname><given-names>Yong Qian</given-names></name><name><surname>Ma</surname><given-names>Jin Shuang</given-names></name></person-group><article-title>Taxonomic studies on the genus <italic><tp:taxon-name><tp:taxon-name-part taxon-name-part-type="genus" reg="Isotrema">Isotrema</tp:taxon-name-part></tp:taxon-name></italic> (<tp:taxon-name><tp:taxon-name-part taxon-name-part-type="family">Aristolochiaceae</tp:taxon-name-part></tp:taxon-name>) from China: I. <italic><tp:taxon-name><tp:taxon-name-part taxon-name-part-type="genus" reg="Isotrema">I.</tp:taxon-name-part> <tp:taxon-name-part taxon-name-part-type="species" reg="cangshanense">cangshanense</tp:taxon-name-part></tp:taxon-name></italic>, a new species from Yunnan</article-title><source>PhytoKeys</source><day>23</day><month>10</month><year>2019</year><volume>134</volume><fpage>115</fpage><lpage>124</lpage><pub-id pub-id-type="doi">10.3897/phytokeys.134.37243</pub-id></mixed-citation></tp:treatment-meta><tp:nomenclature><tp:taxon-name><object-id xmlns:xlink="http://www.w3.org/1999/xlink" content-type="arpha" xlink:type="simple">170BBC0E-92DF-58BF-AB5C-28E83D80401E</object-id>
            <tp:taxon-name-part taxon-name-part-type="genus" reg="Isotrema">Isotrema</tp:taxon-name-part>
            <tp:taxon-name-part taxon-name-part-type="species" reg="cangshanense">cangshanense</tp:taxon-name-part>
            <object-id xmlns:xlink="http://www.w3.org/1999/xlink" content-type="ipni" xlink:type="simple">urn:lsid:ipni.org:names:77202594-1</object-id>
          </tp:taxon-name><tp:taxon-authority>X.X.Zhu, H.L.Zheng &amp; J.S.Ma</tp:taxon-authority><tp:taxon-status xmlns:xlink="http://www.w3.org/1999/xlink" xlink:type="simple">sp. nov.</tp:taxon-status><xref ref-type="fig" rid="F1">Figures 1</xref><xref ref-type="fig" rid="F2">, 2</xref><xref ref-type="fig" rid="F3">, 3</xref><xref ref-type="fig" rid="F4">, 4A–C</xref></tp:nomenclature><tp:treatment-sec sec-type="material" id="SECID0EMLAC"><title>Type.</title><p>China. Yunnan: Yangbi County, The Cangshan Mountain, Sancha River, <named-content xmlns:xlink="http://www.w3.org/1999/xlink" content-type="dwc:verbatimCoordinates" xlink:type="simple"><named-content content-type="geo-json" specific-use="{&#34;type&#34;:&#34;Point&#34;,&#34;coordinates&#34;:[100.048611,25.696944]}" id="NCID0EVLAC" xlink:type="simple">25°41'49"N, 100°02'55"E</named-content></named-content>, 2239 m a.s.l., 23 April 2019, <italic>X. X. Zhu et al. ZXX19353</italic> (holotype: CSH [CSH-0164770!]; isotypes: CSH!, KUN!).</p></tp:treatment-sec><tp:treatment-sec sec-type="diagnosis" id="SECID0E3LAC"><title>Diagnosis.</title><p><italic><tp:taxon-name><tp:taxon-name-part taxon-name-part-type="genus" reg="Isotrema">Isotrema</tp:taxon-name-part> <tp:taxon-name-part taxon-name-part-type="species" reg="cangshanense">cangshanense</tp:taxon-name-part></tp:taxon-name></italic> is morphologically similar to <italic><tp:taxon-name><tp:taxon-name-part taxon-name-part-type="genus" reg="Isotrema">Isotrema</tp:taxon-name-part> <tp:taxon-name-part taxon-name-part-type="species" reg="utriforme">utriforme</tp:taxon-name-part></tp:taxon-name></italic> (S. M. Hwang) X. X. Zhu, S. Liao &amp; J. S. Ma, <italic><tp:taxon-name><tp:taxon-name-part taxon-name-part-type="genus" reg="Isotrema">I.</tp:taxon-name-part> <tp:taxon-name-part taxon-name-part-type="species" reg="forrestianum">forrestianum</tp:taxon-name-part></tp:taxon-name></italic> (J. S. Ma) X. X. Zhu, S. Liao &amp; J. S. Ma, <italic><tp:taxon-name><tp:taxon-name-part taxon-name-part-type="genus" reg="Isotrema">I.</tp:taxon-name-part> <tp:taxon-name-part taxon-name-part-type="species" reg="cucurbitoides">cucurbitoides</tp:taxon-name-part></tp:taxon-name></italic> (C. F. Liang) X. X. Zhu, S. Liao &amp; J. S. Ma and <italic><tp:taxon-name><tp:taxon-name-part taxon-name-part-type="genus" reg="Isotrema">I.</tp:taxon-name-part> <tp:taxon-name-part taxon-name-part-type="species" reg="obliquum">obliquum</tp:taxon-name-part></tp:taxon-name></italic> (S. M. Hwang) X. X. Zhu, S. Liao &amp; J. S. Ma (<xref ref-type="bibr" rid="B38">Zhu et al. 2019a</xref>), but is distinguishable from these species by the following diagnostic characters: laminas oblong-lanceolate; calyx outside light yellow; limb narrow-ovoid, 2.4–3 × 0.9–1 cm, asymmetric, forming an acute angle with the upper part of the tube, 3-lobed, upper part separated to the middle, lower part shallowly lobed, inside black purple, net-shaped protruding stripes; throat ca. 5 mm in diam. Detailed morphological comparisons are shown in Table <xref ref-type="table" rid="T1">1</xref> and Figure <xref ref-type="fig" rid="F4">4</xref>.</p><fig id="F1" position="float" orientation="portrait"><object-id xmlns:xlink="http://www.w3.org/1999/xlink" content-type="doi" xlink:type="simple">10.3897/phytokeys.134.37243.figure1</object-id><object-id xmlns:xlink="http://www.w3.org/1999/xlink" content-type="arpha" xlink:type="simple">D95399DF-95B8-5FD5-A481-F90B1AC4CAAD</object-id><label>Figure 1.</label><caption><p><italic><tp:taxon-name><tp:taxon-name-part taxon-name-part-type="genus" reg="Isotrema">Isotrema</tp:taxon-name-part> <tp:taxon-name-part taxon-name-part-type="species" reg="cangshanense">cangshanense</tp:taxon-name-part></tp:taxon-name></italic> X.X.Zhu, H.L.Zheng &amp; J.S.Ma, sp. nov. <bold>A</bold> habit <bold>B</bold> flower (lateral view) <bold>C</bold> flower (front view) <bold>D</bold> opened flower (showing the inner structure) <bold>E</bold> anthers and gynostemium <bold>F</bold> the dehiscent capsule <bold>G</bold> seed. Illustration by Shizhen Qiao.</p></caption><graphic xmlns:xlink="http://www.w3.org/1999/xlink" xlink:href="phytokeys-134-115-g001.jpg" position="float" orientation="portrait" xlink:type="simple" id="oo_349316.jpg"><uri content-type="original_file" xlink:type="simple">https://binary.pensoft.net/fig/349316</uri></graphic></fig><fig id="F2" position="float" orientation="portrait"><object-id xmlns:xlink="http://www.w3.org/1999/xlink" content-type="doi" xlink:type="simple">10.3897/phytokeys.134.37243.figure2</object-id><object-id xmlns:xlink="http://www.w3.org/1999/xlink" content-type="arpha" xlink:type="simple">876A6C51-D615-58FD-ABB7-BAAF3C58AD29</object-id><label>Figure 2.</label><caption><p><italic><tp:taxon-name><tp:taxon-name-part taxon-name-part-type="genus" reg="Isotrema">Isotrema</tp:taxon-name-part> <tp:taxon-name-part taxon-name-part-type="species" reg="cangshanense">cangshanense</tp:taxon-name-part></tp:taxon-name></italic> X.X.Zhu, H.L.Zheng &amp; J.S.Ma, sp. nov. <bold>A</bold> habit <bold>B</bold> leaves <bold>C</bold> flower bud <bold>D</bold> inflorescence <bold>E</bold> flower (front view) <bold>F</bold> flowers (lateral view) <bold>G</bold> anthers and gynostemium <bold>H</bold> the dehiscent capsule <bold>I</bold> seeds. Photographed by Xinxin Zhu.</p></caption><graphic xmlns:xlink="http://www.w3.org/1999/xlink" xlink:href="phytokeys-134-115-g002.jpg" position="float" orientation="portrait" xlink:type="simple" id="oo_349317.jpg"><uri content-type="original_file" xlink:type="simple">https://binary.pensoft.net/fig/349317</uri></graphic></fig><table-wrap id="T1" position="float" orientation="portrait"><label>Table 1.</label><caption><p>Morphological comparisons of <italic><tp:taxon-name><tp:taxon-name-part taxon-name-part-type="genus" reg="Isotrema">Isotrema</tp:taxon-name-part> <tp:taxon-name-part taxon-name-part-type="species" reg="cangshanense">cangshanense</tp:taxon-name-part></tp:taxon-name></italic> with <italic><tp:taxon-name><tp:taxon-name-part taxon-name-part-type="genus" reg="Isotrema">I.</tp:taxon-name-part> <tp:taxon-name-part taxon-name-part-type="species" reg="utriforme">utriforme</tp:taxon-name-part></tp:taxon-name></italic>, <italic><tp:taxon-name><tp:taxon-name-part taxon-name-part-type="genus" reg="Isotrema">I.</tp:taxon-name-part> <tp:taxon-name-part taxon-name-part-type="species" reg="forrestianum">forrestianum</tp:taxon-name-part></tp:taxon-name></italic>, <italic><tp:taxon-name><tp:taxon-name-part taxon-name-part-type="genus" reg="Isotrema">I.</tp:taxon-name-part> <tp:taxon-name-part taxon-name-part-type="species" reg="cucurbitoides">cucurbitoides</tp:taxon-name-part></tp:taxon-name></italic> and <italic><tp:taxon-name><tp:taxon-name-part taxon-name-part-type="genus" reg="Isotrema">I.</tp:taxon-name-part> <tp:taxon-name-part taxon-name-part-type="species" reg="obliquum">obliquum</tp:taxon-name-part></tp:taxon-name></italic>.</p></caption><table id="TID0E3SAG" rules="all"><tbody><tr><th rowspan="1" colspan="1">Characters</th><th rowspan="1" colspan="1">
                    <italic><tp:taxon-name><tp:taxon-name-part taxon-name-part-type="genus" reg="Isotrema">I.</tp:taxon-name-part> <tp:taxon-name-part taxon-name-part-type="species" reg="cangshanense">cangshanense</tp:taxon-name-part></tp:taxon-name></italic>
                  </th><th rowspan="1" colspan="1">
                    <italic><tp:taxon-name><tp:taxon-name-part taxon-name-part-type="genus" reg="Isotrema">I.</tp:taxon-name-part> <tp:taxon-name-part taxon-name-part-type="species" reg="utriforme">utriforme</tp:taxon-name-part></tp:taxon-name></italic>
                  </th><th rowspan="1" colspan="1">
                    <italic><tp:taxon-name><tp:taxon-name-part taxon-name-part-type="genus" reg="Isotrema">I.</tp:taxon-name-part> <tp:taxon-name-part taxon-name-part-type="species" reg="forrestianum">forrestianum</tp:taxon-name-part></tp:taxon-name></italic>
                  </th><th rowspan="1" colspan="1">
                    <italic><tp:taxon-name><tp:taxon-name-part taxon-name-part-type="genus" reg="Isotrema">I.</tp:taxon-name-part> <tp:taxon-name-part taxon-name-part-type="species" reg="cucurbitoides">cucurbitoides</tp:taxon-name-part></tp:taxon-name></italic>
                  </th><th rowspan="1" colspan="1">
                    <italic><tp:taxon-name><tp:taxon-name-part taxon-name-part-type="genus" reg="Isotrema">I.</tp:taxon-name-part> <tp:taxon-name-part taxon-name-part-type="species" reg="obliquum">obliquum</tp:taxon-name-part></tp:taxon-name></italic>
                  </th></tr><tr><td rowspan="1" colspan="1">Lamina</td><td rowspan="1" colspan="1">oblong-lanceolate, 6–20 × 1–7 cm, base auriculate, sinus 0.7–1.8 cm deep</td><td rowspan="1" colspan="1">ovate-lanceolate, 10–17 × 3–4 cm, base cordate, sinus 1–1.5 cm deep</td><td rowspan="1" colspan="1">ovate to narrowly ovate, 7–21 × 3–10.5 cm, base cordate, sinus 1.5–2 cm deep</td><td rowspan="1" colspan="1">trullate-lanceolate, ovate-lanceolate or lanceolate, 12–22 × 2.5–4.5 cm, base auriculate, sinus 1–2 cm deep</td><td rowspan="1" colspan="1">oblong-lanceolate to narrowly ovate, 12–16 × 4–6.5 cm, base cordate, sinus 1–1.5 cm deep</td></tr><tr><td rowspan="1" colspan="1">Inflorescence and flower</td><td rowspan="1" colspan="1">flowers in axils of leafy shoots or, on older stems, solitary or in fascicles, each fascicle with 2–6 flowers</td><td rowspan="1" colspan="1">flowers in axils of leafy hoots, solitary</td><td rowspan="1" colspan="1">flowers in axils of leafy shoots, solitary or, on older stems, solitary or in fascicles, each fascicle with 2–4 flowers</td><td rowspan="1" colspan="1">flowers in axils of leafy shoots, solitary</td><td rowspan="1" colspan="1">flowers in axils of leafy shoots, solitary</td></tr><tr><td rowspan="1" colspan="1">Calyx outside</td><td rowspan="1" colspan="1">light yellow</td><td rowspan="1" colspan="1">light yellow</td><td rowspan="1" colspan="1">light brown or purple</td><td rowspan="1" colspan="1">undocumented</td><td rowspan="1" colspan="1">yellowish white or pinky white</td></tr><tr><td rowspan="1" colspan="1">Limb shape</td><td rowspan="1" colspan="1">saccate, narrow-ovoid, asymmetric, forming acute angle with upper tube</td><td rowspan="1" colspan="1">saccate, ovoid, slightly asymmetric, straight extended from upper tube</td><td rowspan="1" colspan="1">saccate, cylinder, asymmetric, forming almost right angle with upper tube</td><td rowspan="1" colspan="1">cylindric, straight extended from upper tube</td><td rowspan="1" colspan="1">not saccate or cylindric, forming right angle with upper tube</td></tr><tr><td rowspan="1" colspan="1">Limb size</td><td rowspan="1" colspan="1">2.5–3 × 0.7–0.8 cm</td><td rowspan="1" colspan="1">1–2 × 0.5–1.5 cm</td><td rowspan="1" colspan="1">6–8 × 1.5–2 cm</td><td rowspan="1" colspan="1">2 × 0.2–0.3 cm</td><td rowspan="1" colspan="1">1.2–1.3 × 0.8–0.9 cm</td></tr><tr><td rowspan="1" colspan="1">Limb lobes</td><td rowspan="1" colspan="1">3-lobed, upper part separated to the middle, lower part shallowly lobed, inside black purple, net-shaped protruding stripes</td><td rowspan="1" colspan="1">3-lobed, shallowly lobed, inside black purple, sparse processes</td><td rowspan="1" colspan="1">3-lobed, upper part separated to middle, lower part shallowly lobed, inside black purple, densely spinous outgrowths</td><td rowspan="1" colspan="1">3-lobed, shallowly lobed, inside undocumented</td><td rowspan="1" colspan="1">3-lobed, deeply lobed, slightly asymmetric, inside light brown, smooth</td></tr><tr><td rowspan="1" colspan="1">Throat</td><td rowspan="1" colspan="1">ca. 5 mm in diam.</td><td rowspan="1" colspan="1">ca. 1 mm in diam.</td><td rowspan="1" colspan="1">ca. 3 mm in diam.</td><td rowspan="1" colspan="1">ca. 1 mm in diam.</td><td rowspan="1" colspan="1">ca. 6 mm in diam.</td></tr></tbody></table></table-wrap></tp:treatment-sec><tp:treatment-sec sec-type="description" id="SECID0EOJAE"><title>Description.</title><p>Woody liana. Stems terete, young shoots pubescent. Petioles 0.7–3.5 cm long, pubescent to almost glabrous; laminas oblong-lanceolate, 6–20 × 1–7 cm, adaxially almost glabrous, abaxially villous, base auriculate, sinus 0.7–1.8 cm deep, apex acute, margin entire; basal veins 2–3 pairs, palmate, 2–3 pairs from base, lateral veins 12–18 pairs, pinnate. Flowers in axils of leafy shoots or, on older stems, solitary or in fascicles, each fascicle with 2–6 flowers; pedicels 1.5–4 cm, pubescent partly villous; bracteole 1, lanceolate, 2–5 × 1–2 mm, adaxially glabrous, abaxially densely villous, inserted below the middle of pedicel. Calyx tube geniculately curved, outside light yellow, abaxially sparsely pubescent partly villous; basal tube 1.8–2.5 × 0.5–0.6 cm, inside black purple, densely villous at base; upper tube 1.3–1.6 × 0.6–0.8 cm, inside black purple at base, light yellow towards apex, light red at upper part; limb saccate, narrow-ovoid, asymmetric, forming acute angle with upper part of the tube, 2.5–3 × 0.7–0.8 cm, 3-lobed, upper part separated to the middle, lower part shallowly lobed, upper two lobes triangular-lanceolate, 1.2–1.5 × 0.4–0.5 cm, lower lobe triangle, 0.4–0.7 × 0.4–0.5 cm, inside black purple, net-shaped protruding stripes; throat ca. 5 mm in diam. Anthers 6, oblong, ca. 1.5 mm long, adnate in 3 pairs to base of gynostemium, opposite to lobes. Gynostemium ca. 2.7 × 2.5 mm, 3-lobed. Ovary terete, ca. 10 mm long, densely villous. Capsule obovate-elliptic, ca. 4.5 × 2 cm. Seeds obovate-elliptic, ca. 5 × 4 mm, not winged, the adaxial surface deeply concave and the abaxial surface convex, both surfaces glabrous.</p></tp:treatment-sec><tp:treatment-sec sec-type="phenology" id="SECID0ETJAE"><title>Phenology.</title><p>Flowering from April to May, fruiting is predicted from July to August (we have seen is just two residual fruit from last year).</p></tp:treatment-sec><tp:treatment-sec sec-type="etymology" id="SECID0EYJAE"><title>Etymology.</title><p>The specific epithet derives from the type locality, The Cangshan Mountain, Yangbi County, western Yunnan, south-western China. The Chinese name is given as “苍山关木通”.</p></tp:treatment-sec><tp:treatment-sec sec-type="distribution" id="SECID0E4JAE"><title>Distribution and habitat.</title><p>The new species is currently known only from the Cangshan Mountain, Yangbi County, Yunnan, China. It grows in forests at an elevation between 2239 m and 2379 m, together with <italic><tp:taxon-name><tp:taxon-name-part taxon-name-part-type="genus" reg="Castanopsis">Castanopsis</tp:taxon-name-part></tp:taxon-name></italic> sp. (<tp:taxon-name><tp:taxon-name-part taxon-name-part-type="family">Fagaceae</tp:taxon-name-part></tp:taxon-name>), <italic><tp:taxon-name><tp:taxon-name-part taxon-name-part-type="genus" reg="Disporum">Disporum</tp:taxon-name-part></tp:taxon-name></italic> sp. (<tp:taxon-name><tp:taxon-name-part taxon-name-part-type="family">Colchicaceae</tp:taxon-name-part></tp:taxon-name>), <italic><tp:taxon-name><tp:taxon-name-part taxon-name-part-type="genus" reg="Notochaete">Notochaete</tp:taxon-name-part> <tp:taxon-name-part taxon-name-part-type="species" reg="hamosa">hamosa</tp:taxon-name-part></tp:taxon-name></italic> Benth. (<tp:taxon-name><tp:taxon-name-part taxon-name-part-type="family">Lamiaceae</tp:taxon-name-part></tp:taxon-name>), <italic><tp:taxon-name><tp:taxon-name-part taxon-name-part-type="genus" reg="Photinia">Photinia</tp:taxon-name-part></tp:taxon-name></italic> Lindl. (<tp:taxon-name><tp:taxon-name-part taxon-name-part-type="family">Rosaceae</tp:taxon-name-part></tp:taxon-name>), <italic><tp:taxon-name><tp:taxon-name-part taxon-name-part-type="genus" reg="Rubus">Rubus</tp:taxon-name-part></tp:taxon-name></italic> sp. (<tp:taxon-name><tp:taxon-name-part taxon-name-part-type="family">Rosaceae</tp:taxon-name-part></tp:taxon-name>) etc.</p></tp:treatment-sec><tp:treatment-sec sec-type="IUCN Red List category" id="SECID0EDMAE"><title>IUCN Red List category.</title><p>Since <italic><tp:taxon-name><tp:taxon-name-part taxon-name-part-type="genus" reg="Isotrema">Isotrema</tp:taxon-name-part> <tp:taxon-name-part taxon-name-part-type="species" reg="cangshanense">cangshanense</tp:taxon-name-part></tp:taxon-name></italic> is known from one population only, with fewer than ten individuals, the new species is assigned a preliminary status of Vulnerable (<abbrev xmlns:xlink="http://www.w3.org/1999/xlink" xlink:title="Vulnerable" id="ABBRID0EUMAE" xlink:type="simple">VU</abbrev> D2) according to IUCN Red List Criteria (<xref ref-type="bibr" rid="B17">IUCN 2012</xref>), indicating a population with a very restricted area of occupancy (typically less than 20 km<sup>2</sup>) or number of locations (typically five or fewer). Although the area is under protection as a national nature reserve, habitat disturbance brought about by human activities, such as grazing and felling, may have a negative impact on the new species.</p></tp:treatment-sec><tp:treatment-sec sec-type="material" id="SECID0E5MAE"><title>Specimens examined (Paratypes).</title><p><bold>China. Yunnan</bold>: Yangbi County, The Cangshan Mountain, 2300 m a.s.l., 23 April 2019, <italic>X. X. Zhu et al. ZXX19354</italic> (CSH!); the same location, 2379 m a.s.l., 23 April 2019, <italic>X. X. Zhu et al. ZXX19355</italic> (CSH!).</p><fig id="F3" position="float" orientation="portrait"><object-id xmlns:xlink="http://www.w3.org/1999/xlink" content-type="doi" xlink:type="simple">10.3897/phytokeys.134.37243.figure3</object-id><object-id xmlns:xlink="http://www.w3.org/1999/xlink" content-type="arpha" xlink:type="simple">B4D64C69-E565-5815-AADA-1474198B6499</object-id><label>Figure 3.</label><caption><p>Holotype of <italic><tp:taxon-name><tp:taxon-name-part taxon-name-part-type="genus" reg="Isotrema">Isotrema</tp:taxon-name-part> <tp:taxon-name-part taxon-name-part-type="species" reg="cangshanense">cangshanense</tp:taxon-name-part></tp:taxon-name></italic> X. X.Zhu, H.L.Zheng &amp; J.S.Ma, sp. nov. (CSH-0164770).</p></caption><graphic xmlns:xlink="http://www.w3.org/1999/xlink" xlink:href="phytokeys-134-115-g003.jpg" position="float" orientation="portrait" xlink:type="simple" id="oo_349318.jpg"><uri content-type="original_file" xlink:type="simple">https://binary.pensoft.net/fig/349318</uri></graphic></fig><fig id="F4" position="float" orientation="portrait"><object-id xmlns:xlink="http://www.w3.org/1999/xlink" content-type="doi" xlink:type="simple">10.3897/phytokeys.134.37243.figure4</object-id><object-id xmlns:xlink="http://www.w3.org/1999/xlink" content-type="arpha" xlink:type="simple">37E72437-0391-517A-9DF0-45693B1FD4AB</object-id><label>Figure 4.</label><caption><p><bold>A–C</bold><italic><tp:taxon-name><tp:taxon-name-part taxon-name-part-type="genus" reg="Isotrema">Isotrema</tp:taxon-name-part> <tp:taxon-name-part taxon-name-part-type="species" reg="cangshanense">cangshanense</tp:taxon-name-part></tp:taxon-name></italic> X.X.Zhu, H.L.Zheng &amp; J.S.Ma, sp. nov. <bold>A</bold> leaves <bold>B</bold> flower (lateral view) <bold>C</bold> longitudinal section of flower (showing the inside structure) <bold>D–F</bold><italic><tp:taxon-name><tp:taxon-name-part taxon-name-part-type="genus" reg="Isotrema">Isotrema</tp:taxon-name-part> <tp:taxon-name-part taxon-name-part-type="species" reg="utriforme">utriforme</tp:taxon-name-part></tp:taxon-name></italic> (S. M. Hwang) X. X. Zhu, S. Liao &amp; J. S. Ma <bold>D</bold> leaves <bold>E</bold> flower (lateral view) <bold>F</bold> longitudinal section of flower (showing the inside structure) <bold>G–I</bold><italic><tp:taxon-name><tp:taxon-name-part taxon-name-part-type="genus" reg="Isotrema">I.</tp:taxon-name-part> <tp:taxon-name-part taxon-name-part-type="species" reg="forrestianum">forrestianum</tp:taxon-name-part></tp:taxon-name></italic> (J. S. Ma) X. X. Zhu, S. Liao &amp; J. S. Ma <bold>G</bold> leaves <bold>H</bold> flower (lateral view) <bold>I</bold> longitudinal section of flower (showing the inside structure) <bold>J–L</bold><italic><tp:taxon-name><tp:taxon-name-part taxon-name-part-type="genus" reg="Isotrema">I.</tp:taxon-name-part> <tp:taxon-name-part taxon-name-part-type="species" reg="obliquum">obliquum</tp:taxon-name-part></tp:taxon-name></italic> (S. M. Hwang) X. X. Zhu, S. Liao &amp; J. S. Ma <bold>J</bold> leaves <bold>K</bold> flower (lateral view) <bold>L</bold> longitudinal section of flower (showing the inside structure). <bold>A–C, G–I</bold> Photographed by Xinxin Zhu <bold>D–F</bold> photographed by Lei Cai; <bold>J–L</bold> photographed by Yuan Wang.</p></caption><graphic xmlns:xlink="http://www.w3.org/1999/xlink" xlink:href="phytokeys-134-115-g004.jpg" position="float" orientation="portrait" xlink:type="simple" id="oo_349319.jpg"><uri content-type="original_file" xlink:type="simple">https://binary.pensoft.net/fig/349319</uri></graphic></fig></tp:treatment-sec><ref-list><ref id="B38"><mixed-citation xmlns:xlink="http://www.w3.org/1999/xlink" xlink:type="simple"><person-group><name name-style="western"><surname>Zhu</surname><given-names>XX</given-names></name><name name-style="western"><surname>Li</surname><given-names>XQ</given-names></name><name name-style="western"><surname>Liao</surname><given-names>S</given-names></name><name name-style="western"><surname>Du</surname><given-names>C</given-names></name><name name-style="western"><surname>Wang</surname><given-names>Y</given-names></name><name name-style="western"><surname>Wang</surname><given-names>ZH</given-names></name><name name-style="western"><surname>Yan</surname><given-names>J</given-names></name><name name-style="western"><surname>Zuo</surname><given-names>YJ</given-names></name><name name-style="western"><surname>Ma</surname><given-names>JS</given-names></name></person-group> (<year>2019a</year>) <article-title>Reinstatement of <italic><tp:taxon-name><tp:taxon-name-part taxon-name-part-type="genus">Isotrema</tp:taxon-name-part></tp:taxon-name></italic>, a new generic delimitation of <tp:taxon-name><tp:taxon-name-part taxon-name-part-type="genus">Aristolochia</tp:taxon-name-part> <tp:taxon-name-part taxon-name-part-type="infraspecific-rank">subgen.</tp:taxon-name-part> <tp:taxon-name-part taxon-name-part-type="subgenus">Siphisia</tp:taxon-name-part></tp:taxon-name> (<tp:taxon-name><tp:taxon-name-part taxon-name-part-type="family">Aristolochiaceae</tp:taxon-name-part></tp:taxon-name>).</article-title><source>Phytotaxa</source><volume>401</volume>(<issue>1</issue>): <fpage>1</fpage>–<lpage>23</lpage>. <ext-link xlink:type="simple" ext-link-type="doi" xlink:href="10.11646/phytotaxa.401.1.1">https://doi.org/10.11646/phytotaxa.401.1.1</ext-link></mixed-citation></ref><ref id="B17"><mixed-citation xmlns:xlink="http://www.w3.org/1999/xlink" xlink:type="simple"><institution xlink:type="simple">IUCN</institution> (<year>2012</year>) IUCN Red List Categories and Criteria, Version 3.1 (2<sup>nd</sup> edn). Gland and Cambridge, 32 pp.</mixed-citation></ref></ref-list></tp:taxon-treatment>
